# Supplementary material for: Maize ZmBES1/BZR1-5 Decreases ABA Sensitivity and Confers Tolerance to Osmotic Stress in Transgenic Arabidopsis
Source: Int J Mol Sci. 2020 Feb 3;21(3):996. doi: 10.3390/ijms21030996 (PMC7036971; doi:10.3390/ijms21030996)
Supplement: Supplementary file 1 [file ijms-21-00996-s001.zip]

Archive with 2 entries (2 files):
- ijms-679942 Supplementary Table.xlsx
- ijms-679942 Supplimentary figure.pdf
